# Supplementary material for: Hydrothermal Unzipping of Multiwalled Carbon Nanotubes and Cutting of Graphene by Potassium Superoxide
Source: Nanomaterials (Basel). 2022 Jan 28;12(3):447. doi: 10.3390/nano12030447 (PMC8839989; doi:10.3390/nano12030447)
Supplement: Supplementary file 1 [file nanomaterials-12-00447-s001.zip]

Archive with 1 entries (1 files):
- nanomaterials-1546012-supplementary.pdf
